# Supplementary material for: A modular yeast biosensor for low-cost point-of-care pathogen detection
Source: Sci Adv. 2017 Jun 28;3(6):e1603221. doi: 10.1126/sciadv.1603221 (PMC5489263; doi:10.1126/sciadv.1603221)
Supplement: http://advances.sciencemag.org/cgi/content/full/3/6/e1603221/DC1 [file 1603221_MoviesS1_to_S5.zip]

Archive with 5 entries (5 files):
- 1603221_Movie S1.mp4
- 1603221_Movie S2.mp4
- 1603221_Movie S3.mp4
- 1603221_Movie S4.mp4
- 1603221_Movie S5.mp4
